# Supplementary material for: Survey on Awareness and Attitudes Toward Maternal Immunization Against Influenza, Pertussis, Respiratory Syncytial Virus, and Group B Streptococcus Among Pregnant Women in Japan
Source: Vaccines (Basel). 2025 Jul 23;13(8):779. doi: 10.3390/vaccines13080779 (PMC12390194; doi:10.3390/vaccines13080779)
Supplement: Supplementary file 1 [file vaccines-13-00779-s001.zip]

Archive with 1 entries (1 files):
- vaccines-3711278-supplementary.pdf
